# Supplementary material for: A novel hybrid face mask detection approach using Transformer and convolutional neural network models
Source: PeerJ Comput Sci. 2023 Mar 27;9:e1265. doi: 10.7717/peerj-cs.1265 (PMC10280424; doi:10.7717/peerj-cs.1265)
Supplement: Supplemental Information 1 [file peerj-cs-09-1265-s001.ipynb]

# %% [code]
!unzip '/content/drive/MyDrive/FaceMaskDataset.zip'

# %% [code]
import xml.etree.ElementTree as ET
import os

# %% [code]
import csv
import cv2
f = open('FaceMaskDataset_detr.csv', 'w')
header = ['filename', 'class']
writer = csv.writer(f)
writer.writerow(header)

# %% [code]
try:
  os.makedirs('FaceMaskDataset_detr')
  os.makedirs('FaceMaskDataset_detr/with_mask')
  os.makedirs('FaceMaskDataset_detr/without_mask')  
except:
  pass

# %% [code]


# %% [code]


# %% [code]
for i in os.listdir("/content/train"):
     #for j in os.listdir("duc2002extracts(1)/"+str(i)):
    
          if (i[-3:] == "xml"):
            clas=[]
            xmin=[]
            xmax=[]
            ymin=[]
            ymax=[]
            tree = ET.parse("/content/train/"+str(i))
            root = tree.getroot()
            for name in root.findall(".//filename"):
              path =name.text
           
            for width in root.findall(".//size/width"):
              width=width.text
            for height in root.findall(".//size/height"):
              height=height.text
            for obj in root.findall(".//object"):
              clas.append(obj.find('name').text)
              for bndx in obj.findall('.//bndbox'):
                xmin.append(bndx.findtext('xmin'))
                xmax.append(bndx.findtext('xmax'))
                ymin.append(bndx.findtext('ymin'))
                ymax.append(bndx.findtext('ymax'))
            for loo in range(len(clas)):
                if(path[-3:]=='xml'):
                   break
                try:
                    image=cv2.imread('/content/train/'+str(path))
                    image=cv2.resize(image,(int(width),int(height)))
                    if (clas[loo]=='face'):
                      cv2.imwrite('/content/FaceMaskDataset_detr/without_mask/'+str(loo)+str(path),image[int(ymin[loo]):int(ymax[loo]),int(xmin[loo]):int(xmax[loo]),:])
                      data = ['/content/FaceMaskDataset_detr/without_mask/'+str(loo)+str(path),clas[loo]]
                      #data = ['/content/train/'+str(path), clas[loo], width,height,xmin[loo],ymin[loo],xmax[loo],ymax[loo]]
                      #data = ['/content/train/'+str(path), 'face', width,height,xmin[loo],ymin[loo],xmax[loo],ymax[loo]]
                      writer.writerow(data)
                    if (clas[loo]=='face_mask'):
                      cv2.imwrite('/content/FaceMaskDataset_detr/with_mask/'+str(loo)+str(path),image[int(ymin[loo]):int(ymax[loo]),int(xmin[loo]):int(xmax[loo]),:])
                      data = ['/content/FaceMaskDataset_detr/with_mask/'+str(loo)+str(path),clas[loo]]
                      #data = ['/content/train/'+str(path), clas[loo], width,height,xmin[loo],ymin[loo],xmax[loo],ymax[loo]]
                      #data = ['/content/train/'+str(path), 'face', width,height,xmin[loo],ymin[loo],xmax[loo],ymax[loo]]
                      writer.writerow(data)
                except:
                      pass
            
for i in os.listdir("/content/val"):
     #for j in os.listdir("duc2002extracts(1)/"+str(i)):
          if (i[-3:] == "xml"):
            clas=[]
            xmin=[]
            xmax=[]
            ymin=[]
            ymax=[]
            tree = ET.parse("/content/val/"+str(i))
            root = tree.getroot()
            for name in root.findall(".//filename"):
              path =name.text
            for width in root.findall(".//size/width"):
              width=width.text
            for height in root.findall(".//size/height"):
              height=height.text
            for obj in root.findall(".//object"):
              clas.append(obj.find('name').text)
              for bndx in obj.findall('.//bndbox'):
                xmin.append(bndx.findtext('xmin'))
                xmax.append(bndx.findtext('xmax'))
                ymin.append(bndx.findtext('ymin'))
                ymax.append(bndx.findtext('ymax'))
            for loo in range(len(clas)):
                if(path[-3:]=='xml'):
                   break
                try:
                  image=cv2.imread('/content/val/'+str(path))
                  image=cv2.resize(image,(int(width),int(height)))
                  if (clas[loo]=='face'):
                      cv2.imwrite('/content/FaceMaskDataset_detr/without_mask/'+str(loo)+str(path),image[int(ymin[loo]):int(ymax[loo]),int(xmin[loo]):int(xmax[loo]),:])
                      data = ['/content/FaceMaskDataset_detr/without_mask/'+str(loo)+str(path),clas[loo]]
                      #data = ['/content/train/'+str(path), clas[loo], width,height,xmin[loo],ymin[loo],xmax[loo],ymax[loo]]
                      #data = ['/content/train/'+str(path), 'face', width,height,xmin[loo],ymin[loo],xmax[loo],ymax[loo]]
                      writer.writerow(data)
                  if (clas[loo]=='face_mask'):
                      cv2.imwrite('/content/FaceMaskDataset_detr/with_mask/'+str(loo)+str(path),image[int(ymin[loo]):int(ymax[loo]),int(xmin[loo]):int(xmax[loo]),:])
                      data = ['/content/FaceMaskDataset_detr/with_mask/'+str(loo)+str(path),clas[loo]]
                      #data = ['/content/train/'+str(path), clas[loo], width,height,xmin[loo],ymin[loo],xmax[loo],ymax[loo]]
                      #data = ['/content/train/'+str(path), 'face', width,height,xmin[loo],ymin[loo],xmax[loo],ymax[loo]]
                      writer.writerow(data)
                except:
                  pass
            

           

# %% [code]


# %% [code]


# %% [code]


# %% [code]
!unzip '/content/drive/MyDrive/medical-mask-dataset.zip'

# %% [code]
import cv2

# %% [code]
for i in os.listdir("/content/Dataset/Medical_Masks_Dataset/xml_labels"):
     #for j in os.listdir("duc2002extracts(1)/"+str(i)):
          if (i[-3:] == "xml"):
            filename=''
            width=''
            height=''
            cls=[]
            xmin=[]
            xmax=[]
            ymin=[]
            ymax=[]
            tree = ET.parse("/content/Dataset/Medical_Masks_Dataset/xml_labels/"+str(i))
            root = tree.getroot()
            for name in root.findall(".//filename"):
              filename=name.text
            if(filename[-3:]=='xml'):
              break
            for size in root.findall(".//size"):
              width=size.find('width').text
              height=size.find('height').text

              
            for objectt in root.findall(".//object"):
              cls.append(objectt.find('name').text)

            for size in root.findall(".//bndbox"):
              xmin.append(size.find('xmin').text)
              ymin.append(size.find('ymin').text)
              xmax.append(size.find('xmax').text)
              ymax.append(size.find('ymax').text)
            try:
              image=cv2.imread('/content/Dataset/Medical_Masks_Dataset/images/'+str(filename))
              image=cv2.resize(image,(int(width),int(height)))
              for i in range(len(xmin)):
                if (cls[i]=='good'):
                  cv2.imwrite('/content/FaceMaskDataset_detr/with_mask/'+str(i)+str(filename),image[int(ymin[i]):int(ymax[i]),int(xmin[i]):int(xmax[i]),:])
                  data = ['/content/FaceMaskDataset_detr/with_mask/'+str(i)+str(filename), cls[i]]
                  #data = [filename, cls[i], width,height,xmin[i],ymin[i],xmax[i],ymax[i]]
                  #data = [filename, 'face', width,height,xmin[i],ymin[i],xmax[i],ymax[i]]
                  writer.writerow(data)
                if (cls[i]=='none'):
                  cv2.imwrite('/content/FaceMaskDataset_detr/without_mask/'+str(i)+str(filename),image[int(ymin[i]):int(ymax[i]),int(xmin[i]):int(xmax[i]),:])
                  data = ['/content/FaceMaskDataset_detr/without_mask/'+str(i)+str(filename), cls[i]]
                  #data = [filename, cls[i], width,height,xmin[i],ymin[i],xmax[i],ymax[i]]
                  #data = [filename, 'face', width,height,xmin[i],ymin[i],xmax[i],ymax[i]]
                  writer.writerow(data)
            except:
              pass

# %% [code]
import pandas as pd

FMD=pd.read_csv('/content/FaceMaskDataset_detr.csv')

FMD

# %% [code]
print('with mask='+str(len(os.listdir('/content/FaceMaskDataset_detr/with_mask'))))
print('without mask='+str(len(os.listdir('/content/FaceMaskDataset_detr/without_mask'))))

# %% [code]
from os import path
import numpy as np
from os import listdir, makedirs
import cv2
import os
import cv2
import numpy as np
from skimage import io
from skimage.transform import rotate, AffineTransform, warp
import matplotlib.pyplot as plt
import random
from skimage import img_as_ubyte
import os

i = 1
from skimage.util import random_noise

dstpath = "/content/FaceMaskDataset_detr"  # Destination Folder
try:
    makedirs(dstpath)
except:
    print("Directory already exist, images will be written in same folder")

print("start augmentation")

for folder in os.listdir("/content/FaceMaskDataset_detr"):

    if (folder == ".DS_Store"):
        continue
    # Loop through each category
    for filename in os.listdir(path.join("/content/FaceMaskDataset_detr", folder)):
        # Select images which are png and jpg only
        if (filename[-3:] == "png" or filename[-3:] == "jpg" or filename[-4:] == "jpeg") and (
                folder == "with_mask") and (len(os.listdir("/content/FaceMaskDataset_detr/with_mask")) <= 12715):
            # Get full image by joining
            # all the path to the image
            if i > 20:
                i = 1
            image = path.join("/content/FaceMaskDataset_detr", folder, filename)
            # Use open cv to read the image
            # Use open cv to read the image
            img = cv2.imread(image)
            img = cv2.resize(img, (224, 224))
            height, weight = img.shape[:2]
            rotat_matrix2 = cv2.getRotationMatrix2D((weight / 2, height / 2), i, 1)
            rotat_img2 = cv2.warpAffine(img, rotat_matrix2, (weight, height))
            rotat_matrix3 = cv2.getRotationMatrix2D((weight / 2, height / 2), i - 3, 1)
            rotat_img3 = cv2.warpAffine(img, rotat_matrix3, (weight, height))
            # Resize the image to (64, 128)
            i = i + 1
            # Default for hog
            imgfr = np.fliplr(img)
            gamma = 1.2
            invGamma = 1.0 / gamma
            table = np.array([((i / 255.0) ** invGamma) * 255
                              for i in np.arange(0, 256)]).astype("uint8")

            imagelight = cv2.LUT(img, table)

            cv2.imwrite(os.path.join(dstpath, folder, "light" + filename), imagelight)

            noise_img = random_noise(img, mode='s&p', amount=0.02)
            noise_img = np.array(255 * noise_img, dtype='uint8')
            gosimg=random_noise(img, mode='gaussian', seed=None, clip=True)

            r_image = rotate(img, angle=20)
            cv2.imwrite(os.path.join(dstpath, folder, "rotation" + filename), rotat_img2)
            cv2.imwrite(os.path.join(dstpath, folder, "rotation3" + filename), rotat_img3)
            cv2.imwrite(os.path.join(dstpath, folder, "nosie" + filename), noise_img)
            #cv2.imwrite(os.path.join(dstpath, folder, "gnosie" + filename), gusinmg)
            cv2.imwrite(os.path.join(dstpath, folder, "flipr" + filename), imgfr)

print("save images")

# %% [code]
print('with mask='+str(len(os.listdir('/content/FaceMaskDataset_detr/with_mask'))))
print('without mask='+str(len(os.listdir('/content/FaceMaskDataset_detr/without_mask'))))

# %% [code]


# %% [code]
!pip install cnn_finetune

# %% [code]
import numpy as np
import pandas as pd
import matplotlib.pyplot as plt
import torch
from torch import nn, optim
from torchvision import transforms, datasets, models
from torch.utils.data.sampler import SubsetRandomSampler
import pandocfilters as f
import os
import matplotlib.image as img
from cnn_finetune import make_model

from torch.utils.data import Dataset, DataLoader
import cv2
import pandas as pd
from google.colab import files
from glob import glob
from PIL import Image
from termcolor import colored
from sklearn.metrics import f1_score
from os import listdir,makedirs,path
import cv2
import random
import os
import torch
from torch import nn, optim
from torchvision import transforms, datasets, models
import numpy as np
from sklearn.metrics import confusion_matrix
from sklearn.metrics import precision_score,recall_score,f1_score
import pandas as pd
import matplotlib.pyplot as plt
from torch.utils.data.sampler import SubsetRandomSampler
from google.colab import files
from glob import glob
from PIL import Image
from os import path
import numpy as np
from os import listdir, makedirs
import cv2
import os
import cv2
import numpy as np
from skimage import io
from skimage.transform import rotate, AffineTransform, warp
import matplotlib.pyplot as plt
import random
from skimage import img_as_ubyte
import os
# Import PyTorch libraries
import torch
import torchvision
import torchvision.transforms as transforms
import torch.nn as nn
import torch.optim as optim
import torch.nn.functional as F
import time
import numpy as np
import pandas as pd
import matplotlib.pyplot as plt
import torch
from torch import nn, optim
from torchvision import transforms, datasets, models
from torch.utils.data.sampler import SubsetRandomSampler
import os
from PIL import Image


train_transforms = transforms.Compose([transforms.Resize((224,224)),
                                       transforms.ToTensor()])

test_transforms = transforms.Compose([transforms.Resize((224,224)), transforms.ToTensor()])

validation_transforms = transforms.Compose([transforms.Resize(224),
                                            transforms.ToTensor()
                                            ])
img_dir = '/content/FaceMaskDataset_detr'
train_data = datasets.ImageFolder(img_dir, transform=train_transforms)
# number of subprocesses to use for data loading
num_workers = 0
# percentage of training set to use as test
test_size = 0.2


# convert data to a normalized torch.FloatTensor

# obtain training indices that will be used for validation
num_train = len(train_data)
indices = list(range(num_train))
np.random.shuffle(indices)
test_split = int(np.floor((test_size) * num_train))
test_idx, train_idx = indices[:test_split], indices[test_split:]

print(len(test_idx), len(train_idx))

# define samplers for obtaining training and validation batches
train_sampler = SubsetRandomSampler(train_idx)
test_sampler = SubsetRandomSampler(test_idx)

train_loader = torch.utils.data.DataLoader(train_data, batch_size=50,
                                            sampler=train_sampler,num_workers=0)
test_loader = torch.utils.data.DataLoader(train_data, batch_size=50,sampler=test_sampler,num_workers=0)


# %% [code]
from google.colab import drive
drive.mount('/content/drive')

# %% [code]


# %% [code]
from sklearn.metrics import recall_score
from sklearn.metrics import precision_score
from sklearn.metrics import f1_score
 
 
def test(model, criterion, use_cuda):
    # monitor test loss and accuracy
    test_loss = 0.
    correct = 0.
    total = 0.
    pre = 0.0
    count = 0
    rec = 0.0
    f1_m = 0.0
    yy_pred=[]
    ttarget=[]
    yyy_pred=[]
    tttarget = []


    for batch_idx, (data, target) in enumerate(test_loader):
        try:
          # move to GPU
          if use_cuda:
              data, target = data.cuda(), target.cuda()
          # forward pass: compute predicted outputs by passing inputs to the model
          output = model(data)
          # calculate the loss
          loss = criterion(output, target)
          # update average test loss
          test_loss = test_loss + ((1 / (batch_idx + 1)) * (loss.data - test_loss))
          # convert output probabilities to predicted class
          pred = output.data.max(1, keepdim=True)[1]
          y_pred_list = torch.tensor([a.squeeze().tolist() for a in pred])
          targetlist = torch.tensor([t.squeeze().tolist() for t in target])
          yy_pred.append(y_pred_list)
          ttarget.append(targetlist)
          # met=ConfusionMatrix()

          # compare predictions to true label
          correct += np.sum(np.squeeze(pred.eq(target.data.view_as(pred))).cpu().numpy())
          total += data.size(0)
          test_accuracy = 100. * correct / total
        except:
          pass
    yyy_pred=torch.cat(yy_pred)
    tttarget = torch.cat(ttarget)
    print(yyy_pred)
    print(tttarget)
    print('Test Loss: {:.6f}\n'.format(test_loss))
    print('\nTest Accuracy: %2d%% (%2d/%2d)' % (
        100. * correct / total, correct, total))
    recall=str(recall_score(tttarget, yyy_pred, average='macro'))
    precision=str(precision_score(tttarget, yyy_pred, average='macro'))
    f1=str(f1_score(tttarget, yyy_pred, average='macro'))
    print("average recall=" + str(recall_score(tttarget, yyy_pred, average='macro')))
    print("average precision=" + str(precision_score(tttarget, yyy_pred, average='macro')))
    print("average F1=" + str(f1_score(tttarget, yyy_pred, average='macro')))
    


# %% [code]
def train_accuracy(model, criterion, use_cuda , train_loss):
    # monitor test loss and accuracy
    #train_loss = 0.
    correct = 0.
    total = 0.
 
    for batch_idx, (data, target) in enumerate(train_loader):
        # move to GPU
        if use_cuda:
            data, target = data.cuda(), target.cuda()
        # forward pass: compute predicted outputs by passing inputs to the model
        output = model(data)
        # calculate the loss
        loss = criterion(output, target)
        # update average test loss
        #train_loss = train_loss + ((1 / (batch_idx + 1)) * (loss.data - train_loss))
        # convert output probabilities to predicted class
        pred = output.data.max(1, keepdim=True)[1]
        # compare predictions to true label
        correct += np.sum(np.squeeze(pred.eq(target.data.view_as(pred))).cpu().numpy())
        total += data.size(0)
        train_accuracy=100. * correct / total
    print('\ntrain Accuracy: %2d%% (%2d/%2d)' % (
        100. * correct / total, correct, total))
    return train_accuracy
 


# %% [code]
def valid_accuracy(model, criterion, use_cuda , valid_loss):
    # monitor test loss and accuracy
    #train_loss = 0.
    correct = 0.
    total = 0.
    for batch_idx, (data, target) in enumerate(test_loader):
        # move to GPU
        if use_cuda:
            data, target = data.cuda(), target.cuda()
        # forward pass: compute predicted outputs by passing inputs to the model
        output = model(data)
        # calculate the loss
        loss = criterion(output, target)
        # update average test loss
        #train_loss = train_loss + ((1 / (batch_idx + 1)) * (loss.data - train_loss))
        # convert output probabilities to predicted class
        pred = output.data.max(1, keepdim=True)[1]
        

        # compare predictions to true label
        correct += np.sum(np.squeeze(pred.eq(target.data.view_as(pred))).cpu().numpy())
        total += data.size(0)
        val_accuracy=100. * correct / total
    print('\nvlaidation Accuracy: %2d%% (%2d/%2d)' % (
        100. * correct / total, correct, total))
  
    return val_accuracy

# %% [code]

def train(n_epochs, model, optimizer, criterion, use_cuda, save_path):
    valid_loss_min = np.Inf
    for epoch in range(1, n_epochs + 1):
        start = time.time()
        train_loss = 0.0
        valid_loss = 0.0

        model.train()
        for batch_idx, (data, target) in enumerate(train_loader):
            try:
              if use_cuda:
                  data, target = data.cuda(), target.cuda()
              optimizer.zero_grad()
              output = model(data)
              loss = criterion(output, target)
              loss.backward()
              optimizer.step()
              train_loss = train_loss + ((1 / (batch_idx + 1)) * (loss.data - train_loss))
  
              if batch_idx % 100 == 0:
                  print('Epoch %d, Batch %d loss: %.6f' %
                        (epoch, batch_idx + 1, train_loss))
            except:
              pass
        model.eval()
        for batch_idx, (data, target) in enumerate(test_loader):
            try:
              if use_cuda:
                  data, target = data.cuda(), target.cuda()
              output = model(data)
              loss = criterion(output, target)
              valid_loss = valid_loss + ((1 / (batch_idx + 1)) * (loss.data - valid_loss))
            except:
              pass

        print('Epoch: {} \tTraining Loss: {:.6f} \tValidation Loss: {:.6f}'.format(
            epoch,
            train_loss,
            valid_loss
        ))
        tra_ac=train_accuracy(model, criterion, use_cuda, train_loss)
        val_acc=valid_accuracy(model, criterion, use_cuda, valid_loss)
        if valid_loss < valid_loss_min:
            torch.save(model.state_dict(), save_path)
            print('Validation loss decreased ({:.6f} --> {:.6f}).  Saving model ...'.format(
                valid_loss_min,
                valid_loss))
            valid_loss_min = valid_loss
        end = time.time()
        print("training time is  {}".format(end-start))
    
    return model
 

# %% [markdown]


# %% [code]
model = make_model('alexnet', num_classes=2, pretrained=True,input_size=(224, 224))
#model.aux_logits=False
#12 30
for param in model.parameters():
    param.requires_grad = False

fc_parameters = model.parameters()
for param in fc_parameters:
    param.requires_grad = True

model
use_cuda = torch.cuda.is_available()
if use_cuda:
    model = model.cuda()
criterion = nn.CrossEntropyLoss()
optimizer = optim.SGD(model.parameters(), lr=0.001, momentum=0.9)
model=train(10, model, optimizer, criterion, use_cuda, '/content/drive/MyDrive/alexnet.pt')

# %% [code]
print(model)

# %% [code]
model.load_state_dict(torch.load('/content/drive/MyDrive/alexnet.pt'))
start = time.time()
test(model, criterion, use_cuda)
end = time.time()
print("test time is  {}".format(end-start))


# %% [code]
