# Supplementary material for: A novel hybrid face mask detection approach using Transformer and convolutional neural network models
Source: PeerJ Comput Sci. 2023 Mar 27;9:e1265. doi: 10.7717/peerj-cs.1265 (PMC10280424; doi:10.7717/peerj-cs.1265)
Supplement: Supplemental Information 2 [file peerj-cs-09-1265-s002.ipynb]

# %% [code]


# %% [code]
import cv2

# %% [code]
!unzip '/content/drive/MyDrive/FaceMaskDataset.zip'

# %% [code]
import xml.etree.ElementTree as ET
import os

# %% [code]


# %% [code]
import csv
f = open('FaceMaskDataset_detr.csv', 'w')
header = ['filename', 'class','width','height','xmin','ymin','xmax','ymax']
writer = csv.writer(f)
writer.writerow(header)

# %% [code]
for i in os.listdir("/content/train"):
     #for j in os.listdir("duc2002extracts(1)/"+str(i)):
    
          if (i[-3:] == "xml"):
            clas=[]
            xmin=[]
            xmax=[]
            ymin=[]
            ymax=[]
            tree = ET.parse("/content/train/"+str(i))
            root = tree.getroot()
            for name in root.findall(".//filename"):
              path =name.text
           
            for width in root.findall(".//size/width"):
              width=width.text
            for height in root.findall(".//size/height"):
              height=height.text
            for obj in root.findall(".//object"):
              clas.append(obj.find('name').text)
              for bndx in obj.findall('.//bndbox'):
                xmin.append(bndx.findtext('xmin'))
                xmax.append(bndx.findtext('xmax'))
                ymin.append(bndx.findtext('ymin'))
                ymax.append(bndx.findtext('ymax'))
            for loo in range(len(clas)):
                if(path[-3:]=='xml'):
                    break
                data = ['/content/train/'+str(path), 'face', width,height,xmin[loo],ymin[loo],xmax[loo],ymax[loo]]
                #data = ['/content/train/'+str(path), 'face', width,height,xmin[loo],ymin[loo],xmax[loo],ymax[loo]]
                writer.writerow(data)
            
for i in os.listdir("/content/val"):
     #for j in os.listdir("duc2002extracts(1)/"+str(i)):
          if (i[-3:] == "xml"):
            clas=[]
            xmin=[]
            xmax=[]
            ymin=[]
            ymax=[]
            tree = ET.parse("/content/val/"+str(i))
            root = tree.getroot()
            for name in root.findall(".//filename"):
              path =name.text
            for width in root.findall(".//size/width"):
              width=width.text
            for height in root.findall(".//size/height"):
              height=height.text
            for obj in root.findall(".//object"):
              clas.append(obj.find('name').text)
              for bndx in obj.findall('.//bndbox'):
                xmin.append(bndx.findtext('xmin'))
                xmax.append(bndx.findtext('xmax'))
                ymin.append(bndx.findtext('ymin'))
                ymax.append(bndx.findtext('ymax'))
            for loo in range(len(clas)):
                if(path[-3:]=='xml'):
                   break
                data = ['/content/val/'+str(path),'face', width,height,xmin[loo],ymin[loo],xmax[loo],ymax[loo]]
                #data = ['/content/val/'+str(path), 'face', width,height,xmin[loo],ymin[loo],xmax[loo],ymax[loo]]
                writer.writerow(data)
            

           

# %% [code]
import pandas as pd
FMD=pd.read_csv('/content/FaceMaskDataset_detr.csv')
FMD

# %% [code]
!unzip '/content/drive/MyDrive/medical-mask-dataset.zip'

# %% [code]
import csv
f = open('MedicalMasksDataset_detr.csv', 'w')
header = ['filename', 'class','width','height','xmin','ymin','xmax','ymax']
writer = csv.writer(f)
writer.writerow(header)

# %% [code]


# %% [code]
for i in os.listdir("/content/Dataset/Medical_Masks_Dataset/xml_labels"):
     #for j in os.listdir("duc2002extracts(1)/"+str(i)):
          if (i[-3:] == "xml"):
            filename=''
            width=''
            height=''
            cls=[]
            xmin=[]
            xmax=[]
            ymin=[]
            ymax=[]
            tree = ET.parse("/content/Dataset/Medical_Masks_Dataset/xml_labels/"+str(i))
            root = tree.getroot()
            for name in root.findall(".//filename"):
              filename=name.text
            if(filename[-3:]=='xml'):
              break
            for size in root.findall(".//size"):
              width=size.find('width').text
              height=size.find('height').text

              
            for objectt in root.findall(".//object"):
              cls.append(objectt.find('name').text)

            for size in root.findall(".//bndbox"):
              xmin.append(size.find('xmin').text)
              ymin.append(size.find('ymin').text)
              xmax.append(size.find('xmax').text)
              ymax.append(size.find('ymax').text)

            for i in range(len(xmin)):
              data = [filename,'face', width,height,xmin[i],ymin[i],xmax[i],ymax[i]]
              #data = [filename, 'face', width,height,xmin[i],ymin[i],xmax[i],ymax[i]]
              writer.writerow(data)

# %% [code]


# %% [code]
import pandas as pd
mdm=pd.read_csv('/content/MedicalMasksDataset_detr.csv')
mdm['filename']='/content/Dataset/Medical_Masks_Dataset/images/'+mdm['filename']
mdm = mdm.loc[mdm['class'] != 'bad']
mdm['class']='face'
mdm


# %% [code]
t_data=FMD.append(mdm)
t_data

# %% [code]
full_data=t_data
full_data

# %% [code]
full_data.to_csv('/content/final_dataset.csv')

# %% [code]
!git clone https://github.com/facebookresearch/detr.git

# %% [code]
!pip install -U albumentations

# %% [code]
!pip uninstall opencv-python-headless 
!pip install opencv-python-headless==4.1.2.30

# %% [code]
import os
import numpy as np 
import pandas as pd 
from datetime import datetime
import time
import random
from tqdm.autonotebook import tqdm

import cv2
#Torch
import torch
import torch.nn as nn
from torch.utils.data import Dataset,DataLoader
from torch.utils.data.sampler import SequentialSampler, RandomSampler

#sklearn
from sklearn.model_selection import StratifiedKFold

#CV
import cv2

################# DETR FUCNTIONS FOR LOSS######################## 
import sys
sys.path.append('./detr/')

from detr.models.matcher import HungarianMatcher
from detr.models.detr import SetCriterion
#################################################################

#Albumenatations
import albumentations as A
import matplotlib.pyplot as plt
from albumentations.pytorch.transforms import ToTensorV2

#Glob
from glob import glob

# %% [code]
class AverageMeter(object):
    """Computes and stores the average and current value"""
    def __init__(self):
        self.reset()

    def reset(self):
        self.val = 0
        self.sum = 0
        self.count = 0

    def update(self, val, n=1):
        self.val = val
        self.sum += val * n
        self.count += n
        
    @property
    def avg(self):
        return (self.sum / self.count) if self.count>0 else 0

# %% [code]
marking = pd.read_csv('/content/final_dataset.csv')

# %% [code]
marking['w']=marking['xmax']-marking['xmin']
marking['h']=marking['ymax']-marking['ymin']


# %% [code]
marking = marking.sample(frac = 1)
marking

# %% [code]
train_size=int(marking.shape[0]*0.6)
train_data=marking.iloc[:train_size,1:]
test_data=marking.iloc[train_size:,1:]

# %% [code]
train_data

# %% [code]
test_data

# %% [code]
seed = 42
num_classes = 1
num_queries = 100
null_class_coef = 0.5
BATCH_SIZE = 30
LR = 2e-5 #0.00002
EPOCHS = 20

# %% [code]

def seed_everything(seed):
    random.seed(seed)
    os.environ['PYTHONHASHSEED'] = str(seed)
    np.random.seed(seed)
    torch.manual_seed(seed)
    torch.cuda.manual_seed(seed)
    torch.backends.cudnn.deterministic = True
    torch.backends.cudnn.benchmark = True

# %% [code]
seed_everything(seed)

# %% [code]
def get_train_transforms():
    return A.Compose([A.ToGray(p=0.01),A.Resize(height=512, width=512, p=1),
                      
                      ToTensorV2(p=1.0)],
                      
                      p=1.0,
                     
                      bbox_params=A.BboxParams(format='coco',min_area=0, min_visibility=0,label_fields=['labels'])
                      )

def get_test_transforms():
    return A.Compose([A.Resize(height=512, width=512, p=1.0),
                      ToTensorV2(p=1.0)], 
                      p=1.0, 
                      bbox_params=A.BboxParams(format='coco',min_area=0, min_visibility=0,label_fields=['labels'])
                      )

# %% [code]


df_folds = train_data[['filename']].copy()
df_folds.loc[:, 'bbox_count'] = 1
df_folds = df_folds.groupby('filename').count()
df_folds.loc[:, 'class'] = train_data[['filename', 'class']].groupby('filename').min()['class']
df_folds.loc[:, 'stratify_group'] = np.char.add(
    df_folds['class'].values.astype(str),
    df_folds['bbox_count'].apply(lambda x: f'_{x // 15}').values.astype(str)
)
df_folds.loc[:, 'fold'] = 0


# %% [code]
df_test = test_data[['filename']].copy()
df_test.loc[:, 'bbox_count'] = 1
df_test = df_test.groupby('filename').count()
df_test.loc[:, 'class'] = test_data[['filename', 'class']].groupby('filename').min()['class']
df_test.loc[:, 'stratify_group'] = np.char.add(
    df_test['class'].values.astype(str),
    df_test['bbox_count'].apply(lambda x: f'_{x // 15}').values.astype(str)
)

# %% [code]
DIR_TRAIN = '/content/valid'

class WheatDataset(Dataset):
    def __init__(self,image_ids,dataframe,transforms=None):
        self.image_ids = image_ids
        self.df = dataframe
        self.transforms = transforms
        
        
    def __len__(self) -> int:
        return self.image_ids.shape[0]
    
    def __getitem__(self,index):
        image_id = self.image_ids[index]
        records = self.df[self.df['filename'] == image_id]
        image = cv2.imread(image_id, cv2.IMREAD_COLOR)
        image = cv2.cvtColor(image, cv2.COLOR_BGR2RGB).astype(np.float32)
        image /= 255.0
        
        # DETR takes in data in coco format 
        boxes = records[['xmin', 'ymin','w', 'h']].values        
        #Area of bb
        area = ((boxes[:,2])*(boxes[:,3]))
        area = torch.as_tensor(area, dtype=torch.float32)
        
        # AS pointed out by PRVI It works better if the main class is labelled as zero
        labels =  np.zeros(len(boxes), dtype=np.int32)

        
        if self.transforms:
            sample = {
                'image': image,
                'bboxes': boxes,
                'labels': labels
            }
            sample = self.transforms(**sample)
            image = sample['image']
            boxes = sample['bboxes']
            labels = sample['labels']
            
            
        #Normalizing BBOXES
            
        _,h,w = image.shape
        boxes = A.augmentations.bbox_utils.normalize_bboxes(sample['bboxes'],rows=h,cols=w)
        target = {}
        target['boxes'] = torch.as_tensor(boxes,dtype=torch.float32)
        target['labels'] = torch.as_tensor(labels,dtype=torch.long)
        target['filename'] = torch.tensor([index])
        target['area'] = area
        
        return image, target, image_id

# %% [code]

class DETRModel(nn.Module):
    def __init__(self,num_classes,num_queries):
        super(DETRModel,self).__init__()
        self.num_classes = num_classes
        self.num_queries = num_queries
        
        self.model = torch.hub.load('facebookresearch/detr', 'detr_resnet50', pretrained=True)
        self.in_features = self.model.class_embed.in_features
        
        self.model.class_embed = nn.Linear(in_features=self.in_features,out_features=self.num_classes)
        self.model.num_queries = self.num_queries
        
    def forward(self,images):
        return self.model(images)

# %% [code]
model = DETRModel(num_classes=num_classes,num_queries=num_queries)
print(model)

# %% [code]
matcher = HungarianMatcher()

weight_dict = weight_dict = {'loss_ce': 1, 'loss_bbox': 1 , 'loss_giou': 1}

losses = ['labels', 'boxes', 'cardinality']

# %% [code]


# %% [code]

import util.box_ops  as box_ops

def challenge_metric(outputs,targets):
    logits = outputs['pred_logits']
    boxes  = outputs['pred_boxes']
    return sum(avg_precision(logit[:,0]-logit[:,1],box,target['boxes'])
            for logit,box,target in zip(logits,boxes,targets))/len(logits)

    return {target['image_id']:avg_precision(logit[:,0]-logit[:,1],box,target['boxes'])
            for logit,box,target in zip(logits,boxes,targets)}


@torch.no_grad()
def avg_precision(logit,pboxes,tboxes,reduce=True):
    idx = logit.gt(0)
    if sum(idx)==0 and len(tboxes)==0: 
        return 1 if reduce else [1]*6
    if sum(idx)>0 and len(tboxes)==0: 
        return 0 if reduce else [0]*6
    
    pboxes = pboxes[idx]
    logit = logit[idx]
    
    idx = logit.argsort(descending=True)
    pboxes=box_ops.box_cxcywh_to_xyxy(pboxes.detach()[idx])
    tboxes=box_ops.box_cxcywh_to_xyxy(tboxes)
    
    iou = box_ops.box_iou(pboxes,tboxes)[0].cpu().numpy()
    prec = [precision(iou,th) for th in [0.5,0.55,0.6,0.65,0.7,0.75]]
    if reduce:
        return sum(prec)/6
    return prec
    

def precision(iou,th):
    #if iou.shape==(0,0): return 1

    #if min(*iou.shape)==0: return 0
    tp = 0
    iou = iou.copy()
    num_pred,num_gt = iou.shape
    for i in range(num_pred):
        _iou = iou[i]
        n_hits = (_iou>th).sum()
        if n_hits>0:
            tp += 1
            j = np.argmax(_iou)
            iou[:,j] = 0
    return tp/(num_pred+num_gt-tp)

# %% [code]
def gen_box(n,scale=1):
    par = torch.randn((n,4)).mul(scale).sigmoid() 
    max_hw = 2*torch.min(par[:,:2],1-par[:,:2])
    par[:,2:] = par[:,2:].min(max_hw)
    return par

pboxes = gen_box(50)
logit = torch.randn(50)
tboxes = gen_box(3) 

# %% [code]
def train_fn(data_loader,model,criterion,optimizer,device,scheduler,epoch):
    model.train()
    criterion.train()
    
    summary_loss = AverageMeter()
    
    tk0 = tqdm(data_loader, total=len(data_loader))
    
    for step, (images, targets, image_ids) in enumerate(tk0):
        
        images = list(image.to(device) for image in images)
        targets = [{k: v.to(device) for k, v in t.items()} for t in targets]
        

        output = model(images)
        
        loss_dict = criterion(output, targets)
        weight_dict = criterion.weight_dict
        
        losses = sum(loss_dict[k] * weight_dict[k] for k in loss_dict.keys() if k in weight_dict)
        
        optimizer.zero_grad()

        losses.backward()
        optimizer.step()
        if scheduler is not None:
            scheduler.step()
        
        summary_loss.update(losses.item(),BATCH_SIZE)
        tk0.set_postfix(loss=summary_loss.avg)
        
    return summary_loss
  

# %% [code]
def eval_fn(data_loader, model,criterion, device):
    model.eval()
    criterion.eval()
    summary_loss = AverageMeter()
    
    with torch.no_grad():
        
        tk0 = tqdm(data_loader, total=len(data_loader))
        for step, (images, targets, image_ids) in enumerate(tk0):
            
            images = list(image.to(device) for image in images)
            targets = [{k: v.to(device) for k, v in t.items()} for t in targets]

            output = model(images)
        
            loss_dict = criterion(output, targets)
            weight_dict = criterion.weight_dict
        
            losses = sum(loss_dict[k] * weight_dict[k] for k in loss_dict.keys() if k in weight_dict)
            
            summary_loss.update(losses.item(),BATCH_SIZE)
            tk0.set_postfix(loss=summary_loss.avg)
    
    return summary_loss

# %% [code]
def collate_fn(batch):
    return tuple(zip(*batch))

# %% [code]
import time
def run():
    
    df_train = df_folds
    
    train_dataset = WheatDataset(
    image_ids=df_train.index.values,
    dataframe=marking,
    transforms=get_train_transforms()
    )

    valid_dataset = WheatDataset(
    image_ids=df_test.index.values,
    dataframe=marking,
    transforms=get_test_transforms()
    )
    
    train_data_loader = DataLoader(
    train_dataset,
    batch_size=BATCH_SIZE,
    shuffle=False,
    num_workers=4,
    collate_fn=collate_fn
    )

    valid_data_loader = DataLoader(
    valid_dataset,
    batch_size=BATCH_SIZE,
    shuffle=False,
    num_workers=4,
    collate_fn=collate_fn
    )
    
    device = torch.device('cuda')
    model = DETRModel(num_classes=num_classes,num_queries=num_queries)
    model = model.to(device)
    criterion = SetCriterion(num_classes-1, matcher, weight_dict, eos_coef = null_class_coef, losses=losses)
    criterion = criterion.to(device)
    

    optimizer = torch.optim.Adam(model.parameters(), lr=LR)
    
    best_loss = 10**5
    for epoch in range(EPOCHS):
        start = time.time()
        train_loss = train_fn(train_data_loader, model,criterion, optimizer,device,scheduler=None,epoch=epoch)
        valid_loss = eval_fn(valid_data_loader, model,criterion, device)
        end = time.time()

        
        print('|EPOCH {}| TRAIN_LOSS {}| VALID_LOSS {}|'.format(epoch+1,train_loss.avg,valid_loss.avg))
        print("training time is  {}".format(end-start))
        
        if valid_loss.avg < best_loss:
            best_loss = valid_loss.avg
            print('Best model found for in Epoch {}........Saving Model'.format(epoch+1))
            torch.save(model.state_dict(), f'/content/drive/MyDrive/detr_best.pth')

# %% [code]
run()

# %% [code]
def view_sample(df_test,model,device):
    test_dataset = WheatDataset(image_ids=df_test.index.values,
                                 dataframe=marking,
                                 transforms=get_test_transforms())
    test_data_loader = DataLoader(test_dataset,batch_size=BATCH_SIZE,shuffle=False,num_workers=2,collate_fn=collate_fn)
    images, targets, image_ids = next(iter(test_data_loader))
    _,h,w = images[0].shape # for de normalizing images
    images = list(img.to(device) for img in images)
    targets = [{k: v.to(device) for k, v in t.items()} for t in targets]
    boxes = targets[0]['boxes'].cpu().numpy()
    boxes = [np.array(box).astype(np.int32) for box in A.augmentations.bbox_utils.denormalize_bboxes(boxes,h,w)]
    sample = images[0].permute(1,2,0).cpu().numpy()
    model.eval()
    model.to(device)
    cpu_device = torch.device("cpu")
    with torch.no_grad():
        outputs = model(images)
    outputs = [{k: v.to(cpu_device) for k, v in outputs.items()}]
    fig, ax = plt.subplots(1, 1, figsize=(16, 8))
    for box in boxes:
        cv2.rectangle(sample,
                  (box[0], box[1]),
                  (box[2]+box[0], box[3]+box[1]),
                  (220, 0, 0), 1)
        

    oboxes = outputs[0]['pred_boxes'][0].detach().cpu().numpy()
    oboxes = [np.array(box).astype(np.int32) for box in A.augmentations.bbox_utils.denormalize_bboxes(oboxes,h,w)]
    prob   = outputs[0]['pred_logits'][0].softmax(1).detach().cpu().numpy()[:,0]
    
    for box,p in zip(oboxes,prob):
        
        if p >0.5:
            color = (0,0,220) #if p>0.5 else (0,0,0)
            cv2.rectangle(sample,
                  (box[0], box[1]),
                  (box[2]+box[0], box[3]+box[1]),
                  color, 1)
    
    ax.set_axis_off()
    ax.imshow(sample)

# %% [code]
model = DETRModel(num_classes=num_classes,num_queries=num_queries)
model.load_state_dict(torch.load("/content/drive/MyDrive/detr_best.pth"))
view_sample(df_folds[df_folds['fold'] == 0],model=model,device=torch.device('cuda'))

# %% [code]
from google.colab import drive
drive.mount('/content/drive')

# %% [code]
