# Supplementary material for: A novel hybrid face mask detection approach using Transformer and convolutional neural network models
Source: PeerJ Comput Sci. 2023 Mar 27;9:e1265. doi: 10.7717/peerj-cs.1265 (PMC10280424; doi:10.7717/peerj-cs.1265)
Supplement: Supplemental Information 3 [file peerj-cs-09-1265-s003.ipynb]

# %% [code]
!pip install cnn_finetune

# %% [code]
!git clone https://github.com/facebookresearch/detr.git

# %% [code]
!pip install -U albumentations

# %% [code]
!pip uninstall opencv-python-headless 
!pip install opencv-python-headless==4.1.2.30

# %% [code]


# %% [code]
import os
import numpy as np 
import pandas as pd 
from datetime import datetime
import time
import random
from tqdm.autonotebook import tqdm

import cv2
#Torch
import torch
import torch.nn as nn
from torch.utils.data import Dataset,DataLoader
from torch.utils.data.sampler import SequentialSampler, RandomSampler

#sklearn
from sklearn.model_selection import StratifiedKFold

#CV
import cv2

################# DETR FUCNTIONS FOR LOSS######################## 
import sys
sys.path.append('./detr/')

from detr.models.matcher import HungarianMatcher
from detr.models.detr import SetCriterion
#################################################################

#Albumenatations
import albumentations as A
import matplotlib.pyplot as plt
from albumentations.pytorch.transforms import ToTensorV2

#Glob
from glob import glob
import cv2
import torch
from torch import nn, optim
from torchvision import transforms, datasets, models
from PIL import Image
import tkinter as tk
from tkinter import filedialog
import numpy as np
from cnn_finetune import make_model

# %% [code]


# %% [code]
import cv2

# %% [code]


# %% [code]
!unzip '/content/drive/MyDrive/FaceMaskDataset.zip'

# %% [code]
import xml.etree.ElementTree as ET
import os

# %% [code]


# %% [code]
import csv
f = open('FaceMaskDataset_detr.csv', 'w')
header = ['filename', 'class','width','height','xmin','ymin','xmax','ymax']
writer = csv.writer(f)
writer.writerow(header)

# %% [code]
for i in os.listdir("/content/train"):
     #for j in os.listdir("duc2002extracts(1)/"+str(i)):
    
          if (i[-3:] == "xml"):
            clas=[]
            xmin=[]
            xmax=[]
            ymin=[]
            ymax=[]
            tree = ET.parse("/content/train/"+str(i))
            root = tree.getroot()
            for name in root.findall(".//filename"):
              path =name.text
           
            for width in root.findall(".//size/width"):
              width=width.text
            for height in root.findall(".//size/height"):
              height=height.text
            for obj in root.findall(".//object"):
              clas.append(obj.find('name').text)
              for bndx in obj.findall('.//bndbox'):
                xmin.append(bndx.findtext('xmin'))
                xmax.append(bndx.findtext('xmax'))
                ymin.append(bndx.findtext('ymin'))
                ymax.append(bndx.findtext('ymax'))
            for loo in range(len(clas)):
                if(path[-3:]=='xml'):
                    break
                data = ['/content/train/'+str(path), clas[loo], width,height,xmin[loo],ymin[loo],xmax[loo],ymax[loo]]
                #data = ['/content/train/'+str(path), 'face', width,height,xmin[loo],ymin[loo],xmax[loo],ymax[loo]]
                writer.writerow(data)
            
for i in os.listdir("/content/val"):
     #for j in os.listdir("duc2002extracts(1)/"+str(i)):
          if (i[-3:] == "xml"):
            clas=[]
            xmin=[]
            xmax=[]
            ymin=[]
            ymax=[]
            tree = ET.parse("/content/val/"+str(i))
            root = tree.getroot()
            for name in root.findall(".//filename"):
              path =name.text
            for width in root.findall(".//size/width"):
              width=width.text
            for height in root.findall(".//size/height"):
              height=height.text
            for obj in root.findall(".//object"):
              clas.append(obj.find('name').text)
              for bndx in obj.findall('.//bndbox'):
                xmin.append(bndx.findtext('xmin'))
                xmax.append(bndx.findtext('xmax'))
                ymin.append(bndx.findtext('ymin'))
                ymax.append(bndx.findtext('ymax'))
            for loo in range(len(clas)):
                if(path[-3:]=='xml'):
                   break
                data = ['/content/val/'+str(path),clas[loo], width,height,xmin[loo],ymin[loo],xmax[loo],ymax[loo]]
                #data = ['/content/val/'+str(path), 'face', width,height,xmin[loo],ymin[loo],xmax[loo],ymax[loo]]
                writer.writerow(data)
            

           

# %% [code]
import pandas as pd
FMD=pd.read_csv('/content/FaceMaskDataset_detr.csv')


# %% [code]
!unzip '/content/drive/MyDrive/medical-mask-dataset.zip'

# %% [code]
import csv
f = open('MedicalMasksDataset_detr.csv', 'w')
header = ['filename', 'class','width','height','xmin','ymin','xmax','ymax']
writer = csv.writer(f)
writer.writerow(header)

# %% [code]


# %% [code]
for i in os.listdir("/content/Dataset/Medical_Masks_Dataset/xml_labels"):
     #for j in os.listdir("duc2002extracts(1)/"+str(i)):
          if (i[-3:] == "xml"):
            filename=''
            width=''
            height=''
            cls=[]
            xmin=[]
            xmax=[]
            ymin=[]
            ymax=[]
            tree = ET.parse("/content/Dataset/Medical_Masks_Dataset/xml_labels/"+str(i))
            root = tree.getroot()
            for name in root.findall(".//filename"):
              filename=name.text
            if(filename[-3:]=='xml'):
              break
            for size in root.findall(".//size"):
              width=size.find('width').text
              height=size.find('height').text

              
            for objectt in root.findall(".//object"):
              cls.append(objectt.find('name').text)

            for size in root.findall(".//bndbox"):
              xmin.append(size.find('xmin').text)
              ymin.append(size.find('ymin').text)
              xmax.append(size.find('xmax').text)
              ymax.append(size.find('ymax').text)

            for i in range(len(xmin)):
              data = [filename,cls[i], width,height,xmin[i],ymin[i],xmax[i],ymax[i]]
              #data = [filename, 'face', width,height,xmin[i],ymin[i],xmax[i],ymax[i]]
              writer.writerow(data)

# %% [code]


# %% [code]
import pandas as pd
mdm=pd.read_csv('/content/MedicalMasksDataset_detr.csv')
mdm['filename']='/content/Dataset/Medical_Masks_Dataset/images/'+mdm['filename']
mdm = mdm.loc[mdm['class'] != 'bad']
mdm['class']='face'
mdm


# %% [code]
t_data=FMD.append(mdm)
t_data

# %% [code]
full_data=t_data
full_data

# %% [code]
full_data.to_csv('/content/final_dataset.csv')

# %% [code]


# %% [code]
marking = pd.read_csv('/content/final_dataset.csv')
marking = marking.sample(frac = 1)
marking

# %% [code]
marking['w']=marking['xmax']-marking['xmin']
marking['h']=marking['ymax']-marking['ymin']
marking["class"]=marking["class"].replace("face_nask", "face_mask")


# %% [code]
marking["class"]=marking["class"].replace("face_mask", "1")
marking["class"]=marking["class"].replace("face", "0")

# %% [code]
class0_data = marking.loc[marking['class'] == "0"]
class0_data = class0_data.sample(n = 2718) 

# %% [code]
class1_data = marking.loc[marking['class'] == "1"]

# %% [code]
class0_data=class0_data.append(class1_data)
marking=class0_data
marking

# %% [code]
train_size=int(marking.shape[0]*0.2)
train_data=marking.iloc[:train_size,1:]
test_data=marking.iloc[train_size:,1:]

# %% [code]
df_test = test_data[['filename']].copy()
df_test.loc[:, 'bbox_count'] = 1
df_test = df_test.groupby('filename').count()
df_test.loc[:, 'class'] = test_data[['filename', 'class']].groupby('filename').max()['class']
df_test.loc[:, 'stratify_group'] = np.char.add(
    df_test['class'].values.astype(str),
    df_test['bbox_count'].apply(lambda x: f'_{x // 15}').values.astype(str))

# %% [code]
df_test = df_test.sample(frac = 1)

# %% [code]
def get_test_transforms():
    return A.Compose([A.Resize(height=512, width=512, p=1.0),
                      ToTensorV2(p=1.0)], 
                      p=1.0, 
                      bbox_params=A.BboxParams(format='coco',min_area=0, min_visibility=0,label_fields=['labels'])
                      )

# %% [code]


# %% [code]
DIR_TRAIN = '/content/valid'

class WheatDataset(Dataset):
    def __init__(self,image_ids,dataframe,transforms=None):
        self.image_ids = image_ids
        self.df = dataframe
        self.transforms = transforms
        
        
    def __len__(self) -> int:
        return self.image_ids.shape[0]
    
    def __getitem__(self,index):
        image_id = self.image_ids[index]
        records = self.df[self.df['filename'] == image_id]

        image = cv2.imread(image_id, cv2.IMREAD_COLOR)
        image = cv2.cvtColor(image, cv2.COLOR_BGR2RGB).astype(np.float32)
        image /= 255.0
        
        # DETR takes in data in coco format 
        boxes = records[['xmin', 'ymin','w', 'h']].values        
        #Area of bb
        area = ((boxes[:,2])*(boxes[:,3]))
        area = torch.as_tensor(area, dtype=torch.float32)
        
        # AS pointed out by PRVI It works better if the main class is labelled as zero
        labels =  np.zeros(len(boxes), dtype=np.int32)

        
        if self.transforms:
            sample = {
                'image': image,
                'bboxes': boxes,
                'labels': labels
            }
            sample = self.transforms(**sample)
            image = sample['image']
            boxes = sample['bboxes']
            labels = sample['labels']
            
            
        #Normalizing BBOXES
            
        _,h,w = image.shape
        boxes = A.augmentations.bbox_utils.normalize_bboxes(sample['bboxes'],rows=h,cols=w)
        target = {}
        target['boxes'] = torch.as_tensor(boxes,dtype=torch.float32)
        target['labels'] = torch.as_tensor(labels,dtype=torch.long)
        target['filename'] = torch.tensor([index])
        target['area'] = area
        
        return image, target, image_id

# %% [code]

class DETRModel(nn.Module):
    def __init__(self,num_classes,num_queries):
        super(DETRModel,self).__init__()
        self.num_classes = num_classes
        self.num_queries = num_queries
        
        self.model = torch.hub.load('facebookresearch/detr', 'detr_resnet50', pretrained=True)
        self.in_features = self.model.class_embed.in_features
        
        self.model.class_embed = nn.Linear(in_features=self.in_features,out_features=self.num_classes)
        self.model.num_queries = self.num_queries
        
    def forward(self,images):
        return self.model(images)

# %% [code]


# %% [code]
device = torch.device('cuda')
model = DETRModel(num_classes=2,num_queries=100)
model = model.to(device)
model.load_state_dict(torch.load('/content/drive/MyDrive/detr_best.pth'))

# %% [code]
from PIL import Image
import torchvision.transforms
import torchvision.transforms.functional as TF
import torchvision.utils as vutils
import scipy
import time
from sklearn.metrics import recall_score
from sklearn.metrics import precision_score
from sklearn.metrics import f1_score
from sklearn.metrics import accuracy_score


# %% [code]
def view_sample(df_test,model,device):
    test_dataset = WheatDataset(image_ids=df_test.index.values,
                                 dataframe=marking,
                                 transforms=get_test_transforms())
    test_data_loader = DataLoader(test_dataset,batch_size=20,shuffle=False,num_workers=2,collate_fn=collate_fn)
    images, targets, image_ids = next(iter(test_data_loader))
    _,h,w = images[1].shape # for de normalizing images
    start = time.time()
    images = list(img.to(device) for img in images)
    targets = [{k: v.to(device) for k, v in t.items()} for t in targets]
    boxes = targets[1]['boxes'].cpu().numpy()
    boxes = [np.array(box).astype(np.int32) for box in A.augmentations.bbox_utils.denormalize_bboxes(boxes,h,w)]
    sample = images[1].permute(1,2,0).cpu().numpy()
    model.eval()
    model.to(device)
    cpu_device = torch.device("cpu")
    with torch.no_grad():
        outputs = model(images)
    outputs = [{k: v.to(cpu_device) for k, v in outputs.items()}]
    fig, ax = plt.subplots(1, 1, figsize=(16, 8))
    alexnetmodel = make_model('alexnet', num_classes=2, pretrained=True,input_size=(224, 224))
    alexnetmodel.load_state_dict(torch.load('/content/drive/MyDrive/maskfacedetectiontr/alexnet.pt'))
    for box in boxes:
        
        
        class_names=['without mask','with mask']
        #plt.imsave("onePic.jpg", images[0])
        img = np.asarray(sample[box[1]:box[3]+box[1],box[0]:box[2]+box[0],:]).astype('float32')
        imm=Image.fromarray((img * 255).astype(np.uint8))
        #vutils.save_image(sample, "first_method.jpg")
        imm.save("mm.jpg")
        image = Image.open("mm.jpg")
        prediction_transform = transforms.Compose([transforms.Resize(size=(224, 224)),
                                                    transforms.ToTensor()])
        # discard the transparent, alpha channel (that's the :3) and add the batch dimension
        image = prediction_transform(image)[:3, :, :].unsqueeze(0)
        alexnetmodel = alexnetmodel.cpu()
        alexnetmodel.eval()
        idx = torch.argmax(alexnetmodel(image))
        clas=class_names[idx]
        # org
        org = (box[0], box[1])
        
        font = cv2.FONT_HERSHEY_DUPLEX
        # fontScale
        fontScale = 1
          
        # Red color in BGR
        if(clas=='without mask'):
            color = (125, 246, 55)
        if (clas=='with mask'):
            color = (0,255,0)
          
        # Line thickness of 2 px
        thickness = 2

        cv2.rectangle(sample,
                (box[0], box[1]),
                (box[2]+box[0], box[3]+box[1]),
                color, 3)
        # Using cv2.putText() method
        image = cv2.putText(sample, clas, org, font, fontScale, 
                        color, thickness, cv2.LINE_AA)

      
      

     
        #cv2.imwrite('sample.jpg',sample[box[1]:box[3]+box[1],box[0]:box[2]+box[0],:])
        

    oboxes = outputs[0]['pred_boxes'][0].detach().cpu().numpy()
    oboxes = [np.array(box).astype(np.int32) for box in A.augmentations.bbox_utils.denormalize_bboxes(oboxes,h,w)]
    prob   = outputs[0]['pred_logits'][0].softmax(1).detach().cpu().numpy()[:,0]
    
    
    for box,p in zip(oboxes,prob):
        
        if p >0.8:
          pass
       
          #cv2.rectangle(sample,
               # (box[0], box[1]),
                #(box[2]+box[0], box[3]+box[1]),
                #color, 3)
         
    end = time.time()
    print("runing time=  {}".format(end-start))
    ax.set_axis_off()
    ax.imshow(sample)

# %% [code]
def collate_fn(batch):
    return tuple(zip(*batch))

# %% [code]
view_sample(df_test,model=model,device=torch.device('cuda'))

# %% [code]
def view_sample(df_test,model,device):
    test_dataset = WheatDataset(image_ids=df_test.index.values,
                                 dataframe=marking,
                                 transforms=get_test_transforms())
    test_data_loader = DataLoader(test_dataset,batch_size=20,shuffle=False,num_workers=2,collate_fn=collate_fn)
    images, targets, image_ids = next(iter(test_data_loader))
    _,h,w = images[0].shape # for de normalizing images
    start = time.time()
    images = list(img.to(device) for img in images)
    targets = [{k: v.to(device) for k, v in t.items()} for t in targets]
    boxes = targets[0]['boxes'].cpu().numpy()
    boxes = [np.array(box).astype(np.int32) for box in A.augmentations.bbox_utils.denormalize_bboxes(boxes,h,w)]
    sample = images[0].permute(1,2,0).cpu().numpy()
    model.eval()
    model.to(device)
    cpu_device = torch.device("cpu")
    with torch.no_grad():
        outputs = model(images)
    outputs = [{k: v.to(cpu_device) for k, v in outputs.items()}]
    fig, ax = plt.subplots(1, 1, figsize=(16, 8))
    alexnetmodel = make_model('alexnet', num_classes=2, pretrained=True,input_size=(224, 224))
    alexnetmodel.load_state_dict(torch.load('/content/drive/MyDrive/maskfacedetectiontr/alexnet.pt'))
    for box in boxes:
        
        
        class_names=['without mask','with mask']
        #plt.imsave("onePic.jpg", images[0])
        img = np.asarray(sample[box[1]:box[3]+box[1],box[0]:box[2]+box[0],:]).astype('float32')
        imm=Image.fromarray((img * 255).astype(np.uint8))
        #vutils.save_image(sample, "first_method.jpg")
        imm.save("mm.jpg")
        image = Image.open("mm.jpg")
        prediction_transform = transforms.Compose([transforms.Resize(size=(224, 224)),
                                                    transforms.ToTensor()])
        # discard the transparent, alpha channel (that's the :3) and add the batch dimension
        image = prediction_transform(image)[:3, :, :].unsqueeze(0)
        alexnetmodel = alexnetmodel.cpu()
        alexnetmodel.eval()
        idx = torch.argmax(alexnetmodel(image))
        clas=class_names[idx]
        # org
        org = (box[0], box[1])
        
        font = cv2.FONT_HERSHEY_DUPLEX
        # fontScale
        fontScale = 1
          
        # Red color in BGR
        if(clas=='without mask'):
            color = (220, 0, 0)
        if (clas=='with mask'):
            color = (0,0,225)
          
        # Line thickness of 2 px
        thickness = 2

        cv2.rectangle(sample,
                (box[0], box[1]),
                (box[2]+box[0], box[3]+box[1]),
                color, 3)
        # Using cv2.putText() method
        image = cv2.putText(sample, clas, org, font, fontScale, 
                        color, thickness, cv2.LINE_AA)

      
      

     
        #cv2.imwrite('sample.jpg',sample[box[1]:box[3]+box[1],box[0]:box[2]+box[0],:])
        

    oboxes = outputs[0]['pred_boxes'][0].detach().cpu().numpy()
    oboxes = [np.array(box).astype(np.int32) for box in A.augmentations.bbox_utils.denormalize_bboxes(oboxes,h,w)]
    prob   = outputs[0]['pred_logits'][0].softmax(1).detach().cpu().numpy()[:,0]
    
    
    for box,p in zip(oboxes,prob):
        
        if p >0.8:
          pass
       
          #cv2.rectangle(sample,
               # (box[0], box[1]),
                #(box[2]+box[0], box[3]+box[1]),
                #color, 3)
         
    end = time.time()
    print("runing time=  {}".format(end-start))
    ax.set_axis_off()
    ax.imshow(sample)

# %% [code]
view_sample(df_test,model=model,device=torch.device('cuda'))

# %% [code]
from google.colab import drive
drive.mount('/content/drive')

# %% [code]
print()

# %% [code]
device = torch.device('cuda')
model = DETRModel(num_classes=2,num_queries=100)
model = model.to(device)
model.load_state_dict(torch.load('/content/drive/MyDrive/detr_best.pth'))
alexnetmodel = make_model('alexnet', num_classes=2, pretrained=True,input_size=(224, 224))
alexnetmodel.load_state_dict(torch.load('/content/drive/MyDrive/alexnet.pt'))
class_names=[1,0]
cla=[]
clas=[]
test_dataset = WheatDataset(image_ids=df_test.index.values,
                              dataframe=marking,
                              transforms=get_test_transforms())
test_data_loader = DataLoader(test_dataset,batch_size=300,shuffle=False,num_workers=2,collate_fn=collate_fn)
images, targets, image_ids = next(iter(test_data_loader))
start = time.time()
_,h,w = images[0].shape # for de normalizing images
images = list(img.to(device) for img in images)
targets = [{k: v.to(device) for k, v in t.items()} for t in targets]
for i in range(len(images)):

        boxes = targets[i]['boxes'].cpu().numpy()
        boxes = [np.array(box).astype(np.int32) for box in A.augmentations.bbox_utils.denormalize_bboxes(boxes,h,w)]
        sample = images[i].permute(1,2,0).cpu().numpy()
        model.eval()
        model.to(device)
        cpu_device = torch.device("cpu")
        for box in boxes:
          #plt.imsave("onePic.jpg", images[0])
          img = np.asarray(sample[box[1]:box[3]+box[1],box[0]:box[2]+box[0],:]).astype('float32')
          imm=Image.fromarray((img * 255).astype(np.uint8))
          #vutils.save_image(sample, "first_method.jpg")
          imm.save("mm.jpg")
          image = Image.open("mm.jpg")
          prediction_transform = transforms.Compose([transforms.Resize(size=(224, 224)),
                                                      transforms.ToTensor()])
          # discard the transparent, alpha channel (that's the :3) and add the batch dimension
          image = prediction_transform(image)[:3, :, :].unsqueeze(0)
          alexnetmodel = alexnetmodel.cpu()
          alexnetmodel.eval()
          idx = torch.argmax(alexnetmodel(image))
          try:
            cla.append(int(marking['class'].loc[marking['filename'] ==image_ids[i]]))
            clas.append(class_names[idx])
          except:
            pass
     

real=cla
pred=clas
print("accuracy=" + str(accuracy_score(real, pred)))
print("average recall=" + str(recall_score(real, pred, average='macro')))
print("average precision=" + str(precision_score(real, pred, average='macro')))
print("average F1=" + str(f1_score(real, pred, average='macro')))

# %% [code]
